# Supplementary material for: Genome-Wide Identification, Characterization and Expression Analysis of Xyloglucan Endotransglucosylase/Hydrolase Genes Family in Barley (Hordeum vulgare)
Source: Molecules. 2019 May 20;24(10):1935. doi: 10.3390/molecules24101935 (PMC6572274; doi:10.3390/molecules24101935)
Supplement: Supplementary file 1 [file molecules-24-01935-s001.zip]

Archive with 8 entries (8 files):
- Supplementary File 2 Coding sequences of HvXTHs.docx
- Supplementary File 3 Genomic sequences of HvXTHs.docx
- Supplementary File 4 Table S1. Pairwise identities between paralogous pairs of HvXTH genes.docx
- Supplementary File 5 The multiple alignment of deduced amino acid sequences of HvXTHs 22-28and 2UWA .pdf
- Supplementary File 6 The multiple alignment of deduced amino acid sequences of HvXTHs and 2UWA 1-21.pdf
- Supplementary File 7 The multiple alignment of deduced amino acid sequences of HvXTHs and EG16.pdf
- Supplementary File 8 Table S2. Plant tissues for RNA.docx
- Supplementary File 1 Protein sequences of XTHs employed in the phylogenetic analysis .docx
